# Supplementary material for: LRRML: a conformational database and an XML description of leucine-rich repeats (LRRs)
Source: BMC Struct Biol. 2008 Nov 5;8:47. doi: 10.1186/1472-6807-8-47 (PMC2645405; doi:10.1186/1472-6807-8-47)
Supplement: Additional file 1 — The document type definition (DTD) file of LRRML. [file 1472-6807-8-47-S1.dtd]

<!ELEMENT LRRML (LRR)>

<!ELEMENT LRR (Sequence, Type, Regions?, Sources)>

<!--Sequence-->
<!ELEMENT Sequence       (SLength, SPrimary)>
<!ELEMENT SLength        (#PCDATA)>
<!ELEMENT SPrimary       (#PCDATA)>

<!--Type-->
<!ELEMENT Type           (TName, TAbbr, TPattern?)>
<!ELEMENT TName          (#PCDATA)>
<!ELEMENT TAbbr          (#PCDATA)>
<!ELEMENT TPattern       (TPLen, TPSeq, TPHCS, TPVS)>
<!ELEMENT TPLen          (#PCDATA)>
<!ELEMENT TPSeq          (#PCDATA)>
<!ELEMENT TPHCS          (#PCDATA)>
<!ELEMENT TPVS           (#PCDATA)>

<!--Regions-->
<!ELEMENT Regions        (Region+)>
<!ELEMENT Region         (RName, RNAbbr, RBegin, REnd, RLength, RSeq)>
<!ELEMENT RName          (#PCDATA)>
<!ELEMENT RNAbbr         (#PCDATA)>
<!ELEMENT RBegin         (#PCDATA)>
<!ELEMENT REnd           (#PCDATA)>
<!ELEMENT RLength        (#PCDATA)>
<!ELEMENT RSeq           (#PCDATA)>

<!--Sources-->
<!ELEMENT Sources        (Source+)>
<!ELEMENT Source         (PDBInfo, LRRInfo)
<!ELEMENT PDBInfo        (PDBId, PDBChain, PDBLrrNum, PDBClass)
<!ELEMENT PDBId          (#PCDATA)>
<!ELEMENT PDBChain       (#PCDATA)>
<!ELEMENT PDBLrrNum      (#PCDATA)>
<!ELEMENT PDBClass       (#PCDATA)>
<!ELEMENT LRRInfo        (LRRNumber, LRRBegin, LRREnd, LRRSecStr, LRR3dStr)
<!ELEMENT LRRNumber      (#PCDATA)>
<!ELEMENT LRRBegin       (#PCDATA)>
<!ELEMENT LRREnd         (#PCDATA)>
<!ELEMENT LRRSecStr      (#PCDATA)>
<!ELEMENT LRR3dStr       (#PCDATA)>
