# Supplementary material for: LRRML: a conformational database and an XML description of leucine-rich repeats (LRRs)
Source: BMC Struct Biol. 2008 Nov 5;8:47. doi: 10.1186/1472-6807-8-47 (PMC2645405; doi:10.1186/1472-6807-8-47)
Supplement: Additional file 2 — The XML Stylesheet (XSLT) of LRRML. [file 1472-6807-8-47-S2.xsl]

<xsl:stylesheet xmlns:xsl="http://www.w3.org/1999/XSL/Transform" version="1.0">
    <xsl:template match="/">
        <div>
            <table border="1" width="700" height="300" style="color: #800000; font-size: 15px">
                <xsl:apply-templates select="/LRR/Id"/>
                <xsl:apply-templates select="/LRR/Labels"/>
                <xsl:apply-templates select="/LRR/ModDate"/>
                <xsl:apply-templates select="/LRR/Sequence"/>
                <xsl:apply-templates select="/LRR/Type"/>
                <xsl:apply-templates select="/LRR/Regions"/>
                <xsl:apply-templates select="/LRR/Sources"/>
            </table>
        </div>
    </xsl:template>
        
    <!-- ########################## ID ########################## -->
    <xsl:template match="/LRR/Id">
        <tr height="20">
            <td width="125" colspan="3">
                <img src="../pictures/fangred.png"/>
                LRR ID
            </td>
            <td>
                <tt style="font-size: 13px">
                    <xsl:value-of select="."/>
                </tt>
            </td>
        </tr>
    </xsl:template>
    <!-- ########################## Labels ########################## -->
    <xsl:template match="/LRR/Labels">
        <tr height="20">
            <td width="125" colspan="3">
                <img src="../pictures/fangred.png"/>
                LRRML Labels
            </td>
            <td>
                <tt style="font-size: 13px">
                    <xsl:value-of select="./Label[position() = 1]"/>
                    <xsl:for-each select="./Label[position()&gt;1]">
                    ; <xsl:value-of select="./string()"/>
                    </xsl:for-each>
                </tt>
            </td>
        </tr>
    </xsl:template>
    <!-- ####################### Modification Date ###################### -->
    <xsl:template match="/LRR/ModDate">
        <tr height="20">
            <td width="125" colspan="3">
                <img src="../pictures/fangred.png"/>Modification Date
            </td>
            <td>
                <tt style="font-size: 13px">
                    <xsl:value-of select="."/>
                </tt>
            </td>
        </tr>
    </xsl:template>
    <!-- ####################### Sequence ###################### -->
    <xsl:template match="/LRR/Sequence">
        <tr height="20">
            <td colspan="4">
                <img src="../pictures/fangred.png"/>
                Sequence
            </td>
        </tr>
        <tr height="20">
            <td width="10"/>
            <td width="115" colspan="2">
                <img src="../pictures/fanggreen.png"/>
                AA Number
            </td>
            <td>
                <tt style="font-size: 13px">
                    <xsl:value-of select="./SLength"/>
                </tt>
            </td>
        </tr>
        <tr height="20">
            <td width="10"/>
            <td width="115" colspan="2">
                <img src="../pictures/fanggreen.png"/>
                Primary Seq.
            </td>
            <td>
                <tt style="font-size: 13px">
                    <xsl:value-of select="./SPrimary"/>
                </tt>
            </td>
        </tr>
    </xsl:template>
    <!-- ####################### Type ###################### -->
    <xsl:template match="/LRR/Type">
        <tr height="20">
            <td colspan="4">
                <img src="../pictures/fangred.png"/>
                LRR Type
            </td>
        </tr>
        <tr height="20">
            <td width="10"/>
            <td width="115" colspan="2">
                <img src="../pictures/fanggreen.png"/>
                Type Name
            </td>
            <td>
                <tt style="font-size: 13px">
                    <xsl:value-of select="./TAbbr"/>: <xsl:value-of select="./TName"/>
                </tt>
            </td>
        </tr>
        <xsl:if test="normalize-space(./TPattern)">
            <tr height="20">
                <td width="10"/>
                <td width="115" colspan="2">
                    <img src="../pictures/fanggreen.png"/>
                    Type Pattern
                </td>
                <td>
                    <tt style="font-size: 13px">
                        <font color="red">
                            <xsl:value-of select="./TPattern/TPHCS"/>
                        </font>
                        <font color="green">
                            <xsl:value-of select="./TPattern/TPVS"/>
                        </font>
                    </tt>
                </td>
            </tr>
        </xsl:if>
    </xsl:template>
    <!-- ####################### Regions ###################### -->
    <xsl:template match="/LRR/Regions">
        <tr height="20">
            <td colspan="4">
                <img src="../pictures/fangred.png"/>
                LRR Regions
            </td>
        </tr>
        <xsl:for-each select="./Region">
            <tr height="20">
                <td width="10"/>
                <td colspan="3">
                    <img src="../pictures/fanggreen.png"/>
                    <xsl:value-of select="./RName"/>
                </td>
            </tr>
            <tr height="20">
                <td width="10"/>
                <td width="10"/>
                <td width="105">
                    <img src="../pictures/fangblue.png"/>Position</td>
                <td>
                    <tt style="font-size: 13px">
                        <xsl:value-of select="./RBegin"/>..<xsl:value-of select="./REnd"/>
                    </tt>
                </td>
            </tr>
            <tr height="20">
                <td width="10"/>
                <td width="10"/>
                <td width="105">
                    <img src="../pictures/fangblue.png"/>Length</td>
                <td>
                    <tt style="font-size: 13px">
                        <xsl:value-of select="./RLength"/>
                    </tt>
                </td>
            </tr>
            <tr height="20">
                <td width="10"/>
                <td width="10"/>
                <td width="105">
                    <img src="../pictures/fangblue.png"/>Sequence</td>
                <td>
                    <tt style="font-size: 13px">
                        <xsl:choose>
                            <xsl:when test="./RNAbbr = 'HCS'">
                                <font color="red">
                                    <xsl:value-of select="./RSeq"/>
                                </font>
                            </xsl:when>
                            <xsl:otherwise>
                                <xsl:choose>
                                    <xsl:when test="./RNAbbr = 'VS'">
                                        <font color="green">
                                            <xsl:value-of select="./RSeq"/>
                                        </font>
                                    </xsl:when>
                                    <xsl:otherwise>
                                        <font color="gray">
                                            <xsl:value-of select="./RSeq"/>
                                        </font>
                                    </xsl:otherwise>
                                </xsl:choose>
                            </xsl:otherwise>
                        </xsl:choose>
                    </tt>
                </td>
            </tr>
        </xsl:for-each>
    </xsl:template>
    <!-- ####################### Sources ###################### -->
    <xsl:template match="/LRR/Sources">
        <tr height="20">
            <td colspan="4">
                <img src="../pictures/fangred.png"/>
                Sources
            </td>
        </tr>
        <xsl:for-each select="./Source">
            <tr height="20">
                <td width="10"/>
                <td width="115" colspan="3">
                    <img src="../pictures/fanggreen.png"/>
                    <a href="http://www.rcsb.org/pdb/explore/explore.do?structureId={./PDBInfo/PDBId}" target="_blank">
                        <font color="#800000" onmouseover="this.style.color='#FF9900'" onmouseout="this.style.color='#800000'">
                            <xsl:value-of select="./PDBInfo/PDBId"/>
                        </font>
                    </a>
                </td>
            </tr>
            <tr height="20">
                <td width="10"/>
                <td width="10"/>
                <td width="105">
                    <img src="../pictures/fangblue.png"/>
                    Classification
                </td>
                <td>
                    <tt style="font-size: 13px">
                        <xsl:value-of select="./PDBInfo/PDBClass"/>
                    </tt>
                </td>
            </tr>
            <tr height="20">
                <td width="10"/>
                <td width="10"/>
                <td width="105">
                    <img src="../pictures/fangblue.png"/>
                    Chain
                </td>
                <td>
                    <tt style="font-size: 13px">
                        <xsl:value-of select="./PDBInfo/PDBChain"/>
                    </tt>
                </td>
            </tr>
            <tr height="20">
                <td width="10"/>
                <td width="10"/>
                <td width="105">
                    <img src="../pictures/fangblue.png"/>
                    Position
                </td>
                <td>
                    <tt style="font-size: 13px">
                        <xsl:value-of select="./LRRInfo/LRRBegin"/>..<xsl:value-of select="./LRRInfo/LRREnd"/>
                    </tt>
                </td>
            </tr>
            <tr height="20">
                <td width="10"/>
                <td width="10"/>
                <td width="105">
                    <img src="../pictures/fangblue.png"/>
                    Rank
                </td>
                <td>
                    <tt style="font-size: 13px">
                        <xsl:value-of select="./LRRInfo/LRRNumber"/>.LRR of 
                        <a href="browse_lrrs.xq?pdb_id={./PDBInfo/PDBId}&amp;pdb_chain={./PDBInfo/PDBChain}">
                            <font color="#800000" onmouseover="this.style.color='#FF9900'" onmouseout="this.style.color='#800000'">
                            all <xsl:value-of select="./PDBInfo/PDBLrrNum"/> LRRs from <xsl:value-of select="./PDBInfo/PDBId"/>
                            </font>
                        </a>
                    </tt>
                </td>
            </tr>
            <tr height="20">
                <td width="10"/>
                <td width="10"/>
                <td width="105">
                    <img src="../pictures/fangblue.png"/>
                    Sec. Structure
                </td>
                <td>
                    <tt style="font-size: 13px">
                        <xsl:call-template name="sec_color">
                            <xsl:with-param name="string" select="./LRRInfo/LRRSecStr"/>
                        </xsl:call-template>
                    </tt>
                </td>
            </tr>
            <tr height="20">
                <td width="10"/>
                <td width="10"/>
                <td width="105">
                    <img src="../pictures/fangblue.png"/>
                    3D Structure
                </td>
                <td>
                    <tt style="font-size: 13px">
                        <a href="http://zeus.krist.geo.uni-muenchen.de/~msi/database/jmol-11.5.24/atoms/{./LRRInfo/LRR3dStr}.pdb" target="_blank">
                            <font color="#800000" onmouseover="this.style.color='#FF9900'" onmouseout="this.style.color='#800000'">
                                <xsl:value-of select="./LRRInfo/LRR3dStr"/>.pdb
                        </font>
                        </a>  (View with <a href="../jmol/jmol.xq?pdb={./LRRInfo/LRR3dStr}.pdb&amp;lrr_id={/LRR/Id}" target="_blank">
                            <font color="#800000" onmouseover="this.style.color='#FF9900'" onmouseout="this.style.color='#800000'">Jmol</font>
                        </a>)
                </tt>
                </td>
            </tr>
        </xsl:for-each>
    </xsl:template>
    <!-- ########################## Function ########################## -->
    <xsl:template name="sec_color">
        <xsl:param name="string" select="."/>
        <xsl:choose>
            <xsl:when test="string-length($string) &gt; 0">
                <xsl:choose>
                    <xsl:when test="substring($string, 1, 1) = 'H'">
                        <font color="red">
                            <xsl:value-of select="substring($string, 1, 1)"/>
                        </font>
                    </xsl:when>
                    <xsl:otherwise>
                        <xsl:choose>
                            <xsl:when test="substring($string, 1, 1) = 'E'">
                                <font color="orange">
                                    <xsl:value-of select="substring($string, 1, 1)"/>
                                </font>
                            </xsl:when>
                            <xsl:otherwise>
                                <font color="blue">
                                    <xsl:value-of select="substring($string, 1, 1)"/>
                                </font>
                            </xsl:otherwise>
                        </xsl:choose>
                    </xsl:otherwise>
                </xsl:choose>
                <xsl:call-template name="sec_color">
                    <xsl:with-param name="string" select="substring($string,2)"/>
                </xsl:call-template>
            </xsl:when>
            <xsl:otherwise>
                <xsl:value-of select="$string"/>
            </xsl:otherwise>
        </xsl:choose>
    </xsl:template>
</xsl:stylesheet>
